# Supplementary material for: Differences in genetic population structures of Plasmodium falciparum isolates from patients along Thai-Myanmar border with severe or uncomplicated malaria
Source: Malar J. 2008 Oct 21;7:212. doi: 10.1186/1475-2875-7-212 (PMC2576340; doi:10.1186/1475-2875-7-212)
Supplement: Additional file 1 — Clinical data of 25 severe malaria patients at time of admission. RBC, red blood cell; Hb, hemoglobin; Ht, hematocrit; WBC, white blood cell; Plt, platelet; BUN, blood urea nitrogen; Cr, creatinine; Alb, albumin; AST, aspartate aminotransferase; ALT, alanine aminotransferase; PCT, parasite clearance time; FCT, fever clearance time. [file 1475-2875-7-212-S1.xls]

## Sheet: Additional File 1
Additional File 1. Clinical data of 25 severe malaria patients at time of admission.
Patient No.	Age (years)	Sex	Fever before admission (day)		Laboratory data													Clinical data			Parasitological data			PCT (h)	FCT (h)
					RBC (x106/µL)	Hb (g/dL)	Ht (%)	WBC (x103/µL)	Plt (x104/µL)	Glucose (mg/dL)	BUN (mg/dL)	Cr (mg/dL)	Alb (g/dL)	Total bilirubin (mg/dL)	AST (U/L)	ALT (U/L)		Jaundice	Nausea or Vomiting		Parasite count (/µL)	Schizont presented
AQ 1037	20	M	7		4.9	12.9	37	11.2	2.1	80	22.8	0.79	3.5	6.9	68	42		Yes	No		823200	Yes		48	102
AQ 1040	43	M	5		5.49	18.3	51	6	3	108	10.9	0.85	3.7	4.02	240	223		Yes	No		1081530	No		91	NA
AQ 1048	38	F	7		5.24	11.7	35	3.2	0.8	93	19.1	0.64	2.9	1.74	18	17		No	Yes		712640	No		48	NA
AQ 1049	15	F	5		4.05	9.4	31	4.9	1.9	167	53.2	1.36	2.4	1.55	303	82		No	Yes		459360	Yes		61	100
AQ 1053	26	F	7		5.02	13.2	40	8	3.8	162	10.9	0.85	3.1	2.07	181	243		Yes	Yes		351400	No		68	NA
AQ 1054	16	F	3		4.51	11.7	36	3.1	3	130	22.9	0.67	2.8	3.63	108	125		Yes	Yes		405900	No		88	122
AQ 1071	17	F	4		2.32	7.5	22	4.5	2.5	201	89.4	1.34	1.5	9.86	300	35		Yes	No		670480	No		117	NA
AQ 1072	14	F	5		2.18	5.5	16	3.4	5.3	77	120.6	2.22	1.6	2.15	175	35		Yes	No		579320	No		59	NA
AQ 1082	20	M	4		5.11	13.8	41	2.9	1.6	123	30.8	1.02	3.6	6.27	102	120		Yes	No		884030	Yes		72	106
AQ 1097	18	M	7		4.76	12	36	5.8	2.4	313	68.5	2.01	2.9	4.58	78	78		Yes	Yes		1142400	Yes		76	120
AQ 1098	28	F	4		4.57	12.3	36	4.3	4.1	168	16.2	0.72	3	1.96	67	67		Yes	No		790610	No		68	8
AQ 1141	30	M	5		4.76	13.9	42	10.8	2.7	71	70.8	1	3.5	4.65	81	60		Yes	No		823480	Yes		98	NA
AQ 1142	45	M	3		4.87	15.5	45	7.1	4	114	55.1	2.4	2.6	11.76	156	102		Yes	No		735370	Yes		164	116
AQ 1157	22	M	9		5.28	12.9	39	4.6	2	110	50.4	1.7	2.5	6.32	48	33		Yes	Yes		945120	Yes		72	72
AQ 1163	31	F	3		4.69	12.4	37	7.9	0.8	160	30.2	0.95	3.1	4.93	111	114		Yes	Yes		980210	Yes		57	136
AQ 1164	34	M	2		4.1	12.8	39	4.2	6	138	21.8	1.17	3.8	6.35	16	22		Yes	No		20500	Yes		51	32
AQ 1165	20	M	4		4.39	12.3	37	8.4	19.9	110	18.2	1.07	3.4	0.95	26	49		No	No		39510	Yes		54	32
AQ 1167	21	M	3		4.9	13.7	40	4.6	1.6	155	12.6	0.8	3.8	3.52	30	30		Yes	No		98000	Yes		34	36
AQ 1169	20	F	3		4	10.5	32	5.4	1.8	257	34.2	1.23	2.9	5.75	158	161		Yes	No		20000	Yes		30	68
AQ 1171	28	M	4		3.35	9.6	29	2.1	2.2	115	19.6	1.28	2.74	2.73	212	86		Yes	Yes		87100	Yes		61	28
AQ 1172	13	F	7		5.31	12.9	41	7.2	1.3	125	54.2	1.13	3.4	6.2	94	55		Yes	No		908010	Yes		56	40
AQ 1174	29	M	7		4.13	12	34	5.4	3.8	134	18	1	3.2	2.06	31	16		Yes	No		61950	Yes		31	36
AQ 1175	23	F	5		5.36	8.8	30	8.3	4.9	161	26.3	1	4	7	64	58		Yes	Yes		182240	Yes		129	84
AQ 1176	32	F	3		4.64	13.3	39	9.5	7.7	102	10.1	0.68	4.2	5.16	63	55		Yes	Yes		324800	No		107	52
AQ 1180	27	F	5		2.37	7.2	21	4.8	1.4	366	70	2.4	2.5	1.5	86	31		Yes	Yes		403760	Yes		89	60
Mean	25.2		4.84		4.412	11.844	35.44	5.904	3.624	149.6	38.272	1.2112	3.0656	4.5444	112.64	77.56					541237			73.16	71.0526
RBC, red blood cell; Hb, hemoglobin; Ht, hematocrit; WBC, white blood cell; Plt, platelet; BUN, blood urea nitrogen; Cr, creatinine; Alb, albumin; AST, aspartate aminotransferase; ALT, alanine aminotransferase;
PCT, parasite clearance time; FCT, fever clearance time.
