# Supplementary material for: Differences in genetic population structures of Plasmodium falciparum isolates from patients along Thai-Myanmar border with severe or uncomplicated malaria
Source: Malar J. 2008 Oct 21;7:212. doi: 10.1186/1475-2875-7-212 (PMC2576340; doi:10.1186/1475-2875-7-212)
Supplement: Additional file 2 — Clinical data of 25 uncomplicated malaria patients at time of admission. RBC, red blood cell; Hb, hemoglobin; Ht, hematocrit; WBC, white blood cell; Plt, platelet; BUN, blood urea nitrogen; Cr, creatinine; Alb, albumin; AST, aspartate aminotransferase; ALT, alanine aminotransferase; PCT, parasite clearance time; FCT, fever clearance time; NA, not available. [file 1475-2875-7-212-S2.xls]

## Sheet: Additional File 2
Additional File 2. Clinical data of 25 uncomplicated malaria patients at time of admission.
Patient No.	Age (years)	Sex	Fever before admission (day)		Laboratory data													Clinical data			Parasitological data			PCT (h)	FCT (h)
					RBC (x106/µL)	Hb (g/dL)	Ht (%)	WBC (x103/µL)	Plt (x104/µL)	Glucose (mg/dL)	BUN (mg/dL)	Cr (mg/dL)	Alb (g/dL)	Total bilirubin (mg/dL)	AST (U/L)	ALT (U/L)		Jaundice	Nausea or Vomiting		Parasite count (/µL)	Schizont presented
AA 1052	44	M	10		5.05	16.4	49	6.3	4	219	14.8	0.81	3.2	1.54	53	72		No	Yes		75750	Yes		38	4
AA 1064	20	M	3		5.69	11	35	8.8	18.8	114	11.8	0.7	3.8	0.46	18	12		No	Yes		125180	No		45	32
AA 1093	21	M	4		5.34	14.5	43	2.5	2.3	84	25.1	0.77	3	5.28	35	36		No	Yes		64080	No		53	32
AA 1095	35	F	2		3.8	9.5	28	4.21	4.7	125	22.9	1.13	3.65	1.85	113	90		No	Yes		106400	Yes		48	32
AA 1108	46	M	8		3.76	11.8	33	3.7	4.7	99	13.9	0.7	2.9	1.78	26	14		No	Yes		86480	No		26	4
AA 1122	20	M	5		5.06	14.8	46	4.9	20.1	104	18.3	0.75	3.8	2.13	72	167		No	No		50600	No		41	36
AA 1130	15	M	2		4.98	9.2	29	6.8	10.9	97	12.7	0.87	3.9	1.15	22	16		No	Yes		109560	No		93	32
AA 1133	30	M	3		4.67	13.4	40	5.9	13.5	194	18.1	1.19	3.65	1.96	41	20		No	No		56040	No		28	4
AA 1142	26	M	6		4.64	13.7	40	5	7.3	118	21.1	1.18	4.1	3.43	52	30		Yes	Yes		74240	No		43	24
AA 1144	18	M	3		4.39	10.8	31	4.6	3.6	122	24.3	0.8	2.9	1.95	17	16		No	Yes		52680	No		34	16
AA 1149	45	M	5		4	12.7	37	6.9	7.3	130	12.4	0.8	3.7	1.88	20	15		No	No		120000	Yes		23	8
AA 1449	35	F	4		5.35	15.3	44.8	7.5	4	122	10	0.59	3.4	1.69	26	27		No	Yes		10700	Yes		55	82
AA 1450	19	M	3		3.37	10.3	31.1	4.2	11.1	91	14	0.7	4.1	0.74	15	13		No	Yes		714	No		41	4
AA 1451	NA	NA	NA		NA	NA	NA	NA	NA	NA	NA	NA	NA	NA	NA	NA		No	No		3680	No		57	32
AA 1452	30	M	6		4.6	15.1	44.1	6.4	3.2	98	25	0.93	4	4.82	36	36		Yes	Yes		9200	No		58	48
AA 1453	30	M	3		3.97	12.6	37.2	7.7	5	141	23	0.81	3.2	2.61	31	26		Yes	Yes		7940	No		45	24
AA 1454	19	M	2		4.92	13.4	39.8	3.6	11.9	119	15	0.8	4.1	0.5	27	23		No	No		54	No		19	46
AA 1455	16	M	3		3.29	10.1	32	4.7	13.8	88	12	0.7	4.2	1.5	16	11		No	No		1058	No		21	16
AA 1456	30	F	3		3.69	10.6	31.4	7.5	4	139	24	1.5	3.4	0.8	44	20		No	No		29520	No		54	54
AA 1457	17	M	7		3.65	10.2	30	6.4	13.2	100	16	0.8	2.8	1.1	50	27		No	Yes		544	No		45	24
AA 1459	25	M	2		2.5	7.7	23.8	4.8	9.7	116	17	0.8	3.2	4.5	45	32		No	Yes		17500	No		58	30
AA 1460	NA	NA	NA		NA	NA	NA	NA	NA	NA	NA	NA	NA	NA	NA	NA		No	No		9900	No		201	28
AA 1461	NA	NA	NA		NA	NA	NA	NA	NA	NA	NA	NA	NA	NA	NA	NA		No	No		4720	No		41	16
AA 1462	25	M	7		3.26	7.7	22.8	3.2	13.6	138	14	1.1	3.6	0.8	128	147		No	No		880	No		33	12
AA 1463	45	M	3		3.93	12.1	36	5	12.3	133	14	0.8	3.6	0.8	11	8		No	No		775	No		68	50
Mean	27.7727		4.27273		4.26864	11.95	35.6364	5.48227	9.04545	122.318	17.2455	0.874091	3.55455	1.96682	40.8182	39					40727.8			50.72	27.6
RBC, red blood cell; Hb, hemoglobin; Ht, hematocrit; WBC, white blood cell; Plt, platelet; BUN, blood urea nitrogen; Cr, creatinine; Alb, albumin; AST, aspartate aminotransferase; ALT, alanine aminotransferase;
PCT, parasite clearance time; FCT, fever clearance time; NA, not available.
