# Supplementary material for: Differences in genetic population structures of Plasmodium falciparum isolates from patients along Thai-Myanmar border with severe or uncomplicated malaria
Source: Malar J. 2008 Oct 21;7:212. doi: 10.1186/1475-2875-7-212 (PMC2576340; doi:10.1186/1475-2875-7-212)
Supplement: Additional file 3 — Allele frequencies and number of isolates (n) of loci within the two study populations. [file 1475-2875-7-212-S3.xls]

## Sheet: Additional File 3
Additional File 3. Allele frequencies and number of isolates (n) of loci within
the two study populations.
						Additional File 3. (Continued)						Additional File 3. (Continued)
	Severe malaria			Uncomplicated malaria			Severe malaria			Uncomplicated malaria			Severe malaria			Uncomplicated malaria
	n	allele		n	allele		n	allele		n	allele		n	allele		n	allele
		frequencies			frequencies			frequencies			frequencies			frequencies			frequencies
TA1						TA60						TA87
156	3	0.125		2	0.08	66	3	0.12		-	-	85	1	0.0416667		2	0.08
162	2	0.0833333		3	0.12	69	1	0.04		-	-	91	-	-		1	0.04
165	13	0.541667		13	0.52	75	4	0.16		3	0.130435	94	1	0.0416667		-	-
168	1	0.0416667		2	0.08	78	6	0.24		6	0.26087	97	1	0.0416667		-	-
171	2	0.0833333		2	0.08	81	9	0.36		6	0.26087	100	1	0.0416667		4	0.16
174	-	-		1	0.04	84	1	0.04		4	0.173913	103	4	0.166667		3	0.12
189	3	0.125		-	-	87	1	0.04		4	0.173913	106	15	0.625		9	0.36
198	-	-		2	0.08	Total n	25			23		109	-	-		2	0.08
Total n	24			25								115	1	0.0416667		-	-
						ARAII						118	-	-		1	0.04
TA40						60	-	-		3	0.12	121	-	-		3	0.125
183	-	-		2	0.08	63	1	0.04		-	-	Total n	24			25
195	8	0.333333		8	0.32	66	7	0.28		5	0.2
198	2	0.0833333		-	-	69	2	0.08		3	0.12	TA109
207	-	-		1	0.04	72	13	0.52		6	0.24	160	22	0.88		19	0.76
210	5	0.208333		5	0.2	75	2	0.08		6	0.24	163	3	0.12		-	-
213	3	0.125		2	0.08	78	-	-		2	0.08	172	-	-		2	0.08
216	-	-		1	0.04	Total n	25			25		175	-	-		1	0.04
219	1	0.0416667		1	0.04							196	-	-		3	0.12
222	4	0.166667		2	0.08	Pfg377						Total n	25			25
225	-	-		1	0.04	91	1	0.04		4	0.166667
228	1	0.0416667		-	-	94	23	0.92		14	0.583333	TA81
234	-	-		1	0.04	97	-	-		2	0.0833333	109	2	0.0833333		1	0.0416667
253	-	-		1	0.04	100	1	0.04		1	0.0416667	112	1	0.0416667		1	0.0416667
Total n	24			25		110	-	-		3	0.125	115	4	0.166667		7	0.291667
						Total n	25			24		118	1	0.0416667		2	0.0833333
Poly α												121	9	0.375		6	0.25
150	5	0.2		2	0.08	PfPK2						124	6	0.25		2	0.0833333
153	-	-		1	0.04	158	5	0.208333		1	0.04	127	1	0.0416667		3	0.125
156	1	0.04		-	-	161	4	0.166667		5	0.2	133	-	-		2	0.0833333
159	6	0.24		5	0.2	164	4	0.166667		5	0.2	Total n	24			24
162	3	0.12		8	0.32	167	9	0.375		9	0.36
165	-	-		1	0.04	170	-	-		1	0.04	TA42
171	1	0.04		-	-	173	-	-		1	0.04	184	19	0.76		19	0.76
174	5	0.2		5	0.2	179	1	0.0416667		-	-	187	-	-		1	0.04
180	1	0.04		-	-	188	1	0.0416667		-	-	196	-	-		4	0.16
186	3	0.12		1	0.04	194	-	-		2	0.08	244	6	0.24		1	0.04
192	-	-		1	0.04	197	-	-		1	0.04	Total n	25			25
198	-	-		1	0.04	Total n	24			25
Total n	25			25								2490
					(Continued)						(Continued)	70	-	-		2	0.08
												79	18	0.75		16	0.64
												82	6	0.25		6	0.24
												94	-	-		1	0.04
												Total n	24			25
